# Supplementary material for: Development of models for predicting Torsade de Pointes cardiac arrhythmias using perceptron neural networks
Source: BMC Bioinformatics. 2017 Dec 28;18(Suppl 14):497. doi: 10.1186/s12859-017-1895-2 (PMC5751783; doi:10.1186/s12859-017-1895-2)
Supplement: Supplementary file 1 — Drugs used in this study and their TdP risk. (XLSX 13 kb) [file 12859_2017_1895_MOESM1_ESM.xlsx]

## Sheet: dataset
Compounds	TdP risk	Groups	Source
amiodarone	1	v	Kramer et al., 2013
astemizole	1	t	Kramer et al., 2013
bepridil	1	t	Kramer et al., 2013
ceftriaxone	0	t	Kramer et al., 2013
chlorpromazine	1	v	Kramer et al., 2013
cilostazol	1	t	Kramer et al., 2013
cisapride	1	t	Kramer et al., 2013
clozapine	1	t	Kramer et al., 2013
dasatinib	0	v	Kramer et al., 2013
diazepam	0	t	Kramer et al., 2013
diltiazem	0	t	Kramer et al., 2013
disopyramide	1	t	Kramer et al., 2013
dofetilide	1	t	Kramer et al., 2013
donepezil	0	t	Kramer et al., 2013
droperidol	1	v	Kramer et al., 2013
duloxetine	0	t	Kramer et al., 2013
flecainide	1	t	Kramer et al., 2013
halofantrine	1	t	Kramer et al., 2013
haloperidol	1	t	Kramer et al., 2013
ibutilide	1	v	Kramer et al., 2013
lamivudine	0	t	Kramer et al., 2013
linezolid	0	t	Kramer et al., 2013
loratadine	0	t	Kramer et al., 2013
methadone	1	t	Kramer et al., 2013
metronidazole	0	v	Kramer et al., 2013
mibefradil	0	t	Kramer et al., 2013
mitoxantrone	0	t	Kramer et al., 2013
moxifloxacin	1	t	Kramer et al., 2013
nifedipine	0	t	Kramer et al., 2013
nilotinib	1	v	Kramer et al., 2013
nitrendipine	0	t	Kramer et al., 2013
paliperidone	1	t	Kramer et al., 2013
paroxetine	1	t	Kramer et al., 2013
pentobarbital	0	t	Kramer et al., 2013
phenytoin	0	v	Kramer et al., 2013
pimozide	1	t	Kramer et al., 2013
piperacillin	0	t	Kramer et al., 2013
procainamide	1	t	Kramer et al., 2013
quinidine	1	t	Kramer et al., 2013
raltegravir	0	v	Kramer et al., 2013
ribavirin	0	t	Kramer et al., 2013
risperidone	1	t	Kramer et al., 2013
saquinavir	0	t	Kramer et al., 2013
sertindole	1	t	Kramer et al., 2013
sitagliptin	0	v	Kramer et al., 2013
solifenacin	1	t	Kramer et al., 2013
sotalol	1	t	Kramer et al., 2013
sparfloxacin	1	t	Kramer et al., 2013
sunitinib	1	t	Kramer et al., 2013
telbivudine	0	v	Kramer et al., 2013
terfenadine	1	t	Kramer et al., 2013
terodiline	1	t	Kramer et al., 2013
thioridazine	1	t	Kramer et al., 2013
verapamil	0	t	Kramer et al., 2013
voriconazole	1	v	Kramer et al., 2013
Amitriptyline	1	ext	Adverse Event Reporting System gathered using PharmaPendium
Clarithromycin	1	ext	Adverse Event Reporting System gathered using PharmaPendium
Diphenhydramine	0	ext	Adverse Event Reporting System gathered using PharmaPendium
Dronedarone	1	ext	Adverse Event Reporting System gathered using PharmaPendium
Erythromycin	1	ext	Adverse Event Reporting System gathered using PharmaPendium
Escitalopram	1	ext	Adverse Event Reporting System gathered using PharmaPendium
Famotidine	1	ext	Adverse Event Reporting System gathered using PharmaPendium
Fluconazole	1	ext	Adverse Event Reporting System gathered using PharmaPendium
Fluoxetine	1	ext	Adverse Event Reporting System gathered using PharmaPendium
Furosemide	1	ext	Adverse Event Reporting System gathered using PharmaPendium
Amoxicillin	0	ext	Adverse Event Reporting System gathered using PharmaPendium
Gatifloxacin	1	ext	Adverse Event Reporting System gathered using PharmaPendium
Hydrochlorothiazide	1	ext	Adverse Event Reporting System gathered using PharmaPendium
Hydroxychloroquine	1	ext	Adverse Event Reporting System gathered using PharmaPendium
Indapamide	1	ext	Adverse Event Reporting System gathered using PharmaPendium
Itraconazole	1	ext	Adverse Event Reporting System gathered using PharmaPendium
Levetiracetam	1	ext	Adverse Event Reporting System gathered using PharmaPendium
Levofloxacin	1	ext	Adverse Event Reporting System gathered using PharmaPendium
Metoprolol	1	ext	Adverse Event Reporting System gathered using PharmaPendium
Mirtazapine	1	ext	Adverse Event Reporting System gathered using PharmaPendium
Olanzapine	1	ext	Adverse Event Reporting System gathered using PharmaPendium
Ondansetron	1	ext	Adverse Event Reporting System gathered using PharmaPendium
Orlistat	0	ext	Adverse Event Reporting System gathered using PharmaPendium
Posaconazole	0	ext	Adverse Event Reporting System gathered using PharmaPendium
Propranolol	0	ext	Adverse Event Reporting System gathered using PharmaPendium
Quetiapine	0	ext	Adverse Event Reporting System gathered using PharmaPendium
Ranolazine	1	ext	Adverse Event Reporting System gathered using PharmaPendium
Regadenoson	0	ext	Adverse Event Reporting System gathered using PharmaPendium
Sertraline	1	ext	Adverse Event Reporting System gathered using PharmaPendium
Azithromycin	1	ext	Adverse Event Reporting System gathered using PharmaPendium
Tofacitinib	0	ext	Adverse Event Reporting System gathered using PharmaPendium
Venlafaxine	1	ext	Adverse Event Reporting System gathered using PharmaPendium
Ziprasidone	1	ext	Adverse Event Reporting System gathered using PharmaPendium
Bosutinib	0	ext	Adverse Event Reporting System gathered using PharmaPendium
Captopril	0	ext	Adverse Event Reporting System gathered using PharmaPendium
Cetirizine	1	ext	Adverse Event Reporting System gathered using PharmaPendium
Ciprofloxacin	1	ext	Adverse Event Reporting System gathered using PharmaPendium
Citalopram	0	ext	Adverse Event Reporting System gathered using PharmaPendium
