# Supplementary material for: Development of models for predicting Torsade de Pointes cardiac arrhythmias using perceptron neural networks
Source: BMC Bioinformatics. 2017 Dec 28;18(Suppl 14):497. doi: 10.1186/s12859-017-1895-2 (PMC5751783; doi:10.1186/s12859-017-1895-2)
Supplement: Supplementary file 4 — Ensemble predictions for all 200 ANN 3D-SDAR models. (XLSX 12 kb) [file 12859_2017_1895_MOESM4_ESM.xlsx]

## Sheet: predictions
Sample	TdP risk (obs)	TdP risk - Predictions (Ensemble)
Test	1	0
Train	1	1
Train	1	1
Train	0	0
Test	1	1
Train	1	1
Train	1	1
Train	1	1
Test	0	0
Train	0	0
Train	0	0
Train	1	1
Train	1	1
Train	0	0
Test	1	1
Train	0	0
Train	1	1
Train	1	1
Train	1	1
Test	1	1
Train	0	0
Train	0	0
Train	0	0
Train	1	1
Test	0	0
Train	0	0
Train	0	0
Train	1	1
Train	0	0
Test	1	0
Train	0	0
Train	1	1
Train	1	1
Train	0	0
Test	0	1
Train	1	1
Train	0	0
Train	1	1
Train	1	1
Test	0	0
Train	0	0
Train	1	1
Train	0	0
Train	1	1
Test	0	0
Train	1	1
Train	1	1
Train	1	1
Train	1	1
Test	0	0
Train	1	1
Train	1	1
Train	1	1
Train	0	0
Test	1	0
Validation	1	1
Validation	1	0
Validation	0	1
Validation	1	0
Validation	1	1
Validation	1	1
Validation	1	1
Validation	1	0
Validation	1	1
Validation	1	1
Validation	0	0
Validation	1	1
Validation	1	1
Validation	1	0
Validation	1	0
Validation	1	1
Validation	1	0
Validation	1	0
Validation	1	1
Validation	1	1
Validation	1	1
Validation	1	1
Validation	0	0
Validation	0	1
Validation	0	0
Validation	0	1
Validation	1	1
Validation	0	0
Validation	1	1
Validation	1	1
Validation	0	0
Validation	1	0
Validation	1	1
Validation	0	0
Validation	0	0
Validation	1	1
Validation	1	1
Validation	0	1
